# Supplementary material for: Crotamine/siRNA Nanocomplexes for Functional Downregulation of Syndecan-1 in Renal Proximal Tubular Epithelial Cells
Source: Pharmaceutics. 2023 May 23;15(6):1576. doi: 10.3390/pharmaceutics15061576 (PMC10302291; doi:10.3390/pharmaceutics15061576)
Supplement: Supplementary file 1 [file pharmaceutics-15-01576-s001.zip]

Archive with 1 entries (1 files):
- pharmaceutics-2222276-supplementary.pdf
